# Supplementary material for: Experimental Evolution of Multidrug Resistance in Neurospora crassa under Antifungal Azole Stress
Source: J Fungi (Basel). 2022 Feb 18;8(2):198. doi: 10.3390/jof8020198 (PMC8875772; doi:10.3390/jof8020198)
Supplement: Supplementary file 1 [file jof-08-00198-s001.zip]

Archive with 1 entries (1 files):
- jof-1585599-supplementary-final.pdf
